# Supplementary material for: Temperature enhances the functional diversity of dissolved organic matter utilization by coastal marine bacteria
Source: Environ Microbiol Rep. 2022 Sep 14;15(1):31–7. doi: 10.1111/1758-2229.13123 (PMC10103754; doi:10.1111/1758-2229.13123)
Supplement: Supplementary file 1 — Appendix S1 Supporting Information [file EMI4-15-31-s001.xlsx]

## Sheet: COMITE in situ detailed values
3 Positive wells		Water	Pyruvic acid methyl ester	Tween 40	Tween 80	Cyclodextrin	Glycogen	D-Cellobiose	alfa D-Lactose	B-methyl-D-Glucoside	D-xylose	i-Erythritol	D-mannitol	N-acetyl-D-glucosamine	D-Glucosaminic acid	Glucose-1-phosphate	D,L-alfa Glycerol phosphate	D-Galactonic acid gamma lactone	D-Galacturonic acid	2-Hydroxy benzoic acid	4-Hydroxy benzoic acid	Gamma hydroxybutyric acid	Itaconic acid	alfa-ketobutyric acid	D-malic acid	L-arginine	L-Asparagine	L-Phenylalanine	L-Serine	L-Threonine	Glycyl-L-Glutamic acid	Phenylethylamine	Putrescine
Jan12 is	3	0	1	0	1	0	0	0	0	0	0	0	0	0	1	0	0	0	0	0	0	0	0	0	0	0	0	0	0	0	0	0	0
Feb12 is	3	0	1	0	0	0	1	0	0	0	0	0	1	0	0	0	0	0	0	0	0	0	0	0	0	0	0	0	0	0	0	0	0
Mar12 is	5	0	0	0	0	0	1	1	0	0	0	0	1	1	1	0	0	0	0	0	0	0	0	0	0	0	0	0	0	0	0	0	0
Abr12 is	17	0	0	1	1	1	1	1	1	1	0	1	1	1	0	1	0	1	1	0	0	0	0	0	1	0	1	0	0	1	1	0	0
May12 is	9	0	0	1	1	0	1	1	0	1	0	0	1	1	1	0	0	1	0	0	0	0	0	0	0	0	0	0	0	0	0	0	0
Jun12 is	12	0	1	1	1	1	0	1	0	1	0	0	1	1	0	0	0	0	1	0	0	0	0	0	1	0	1	0	0	1	0	0	0
Jul12 is	9	0	1	0	0	1	0	0	1	1	0	0	1	1	0	0	0	0	1	0	1	0	0	0	0	0	0	0	0	0	1	0	0
Ago12 is	18	0	1	1	1	1	1	1	1	1	1	1	0	1	1	0	0	0	1	0	0	0	0	1	1	0	1	0	1	0	1	0	0
Sep12 is	16	0	1	1	1	1	1	1	1	0	0	1	1	1	0	0	0	0	1	0	0	0	0	1	1	0	0	0	1	1	1	0	0
Oct12 is	11	0	1	1	1	1	0	1	1	1	0	0	0	1	0	0	0	0	1	0	1	0	0	0	0	0	0	0	0	0	1	0	0
Nov12 is	5	0	0	0	0	0	1	1	0	0	1	0	1	0	0	0	0	0	0	0	0	0	0	0	1	0	0	0	0	0	0	0	0
Dec12 is	5	0	1	0	0	0	0	1	0	0	0	0	0	0	0	0	0	1	1	0	0	0	0	0	1	0	0	0	0	0	0	0	0
2 Positive wells		Water	Pyruvic acid methyl ester	Tween 40	Tween 80	Cyclodextrin	Glycogen	D-Cellobiose	alfa D-Lactose	B-methyl-D-Glucoside	D-xylose	i-Erythritol	D-mannitol	N-acetyl-D-glucosamine	D-Glucosaminic acid	Glucose-1-phosphate	D,L-alfa Glycerol phosphate	D-Galactonic acid gamma lactone	D-Galacturonic acid	2-Hydroxy benzoic acid	4-Hydroxy benzoic acid	Gamma hydroxybutyric acid	Itaconic acid	alfa-ketobutyric acid	D-malic acid	L-arginine	L-Asparagine	L-Phenylalanine	L-Serine	L-Threonine	Glycyl-L-Glutamic acid	Phenylethylamine	Putrescine
Jan12 is	9	0	1	0	1	0	1	1	0	0	0	0	0	1	1	0	0	1	0	0	0	0	0	1	1	0	0	0	0	0	0	0	0
Feb12 is	6	0	1	0	0	0	1	0	0	0	0	0	1	1	0	0	0	0	0	0	0	0	0	0	0	0	1	0	1	0	0	0	0
Mar12 is	8	0	1	0	0	0	1	1	0	0	0	0	1	1	1	0	0	0	0	0	0	0	0	0	1	0	1	0	0	0	0	0	0
Abr12 is	20	0	0	1	1	1	1	1	1	1	0	1	1	1	1	1	0	1	1	0	1	0	0	0	1	0	1	0	1	1	1	0	0
May12 is	13	0	1	1	1	0	1	1	0	1	0	0	1	1	1	0	0	1	0	0	1	0	0	0	0	0	1	0	0	0	1	0	0
Jun12 is	18	0	1	1	1	1	1	1	1	1	0	1	1	1	0	0	0	1	1	0	0	0	0	0	1	0	1	0	1	1	1	0	0
Jul12 is	14	0	1	0	1	1	1	1	1	1	0	1	1	1	0	0	0	0	1	0	1	0	0	0	0	0	0	0	0	1	1	0	0
Ago12 is	21	0	1	1	1	1	1	1	1	1	1	1	0	1	1	0	0	1	1	0	1	0	0	1	1	0	1	1	1	0	1	0	0
Sep12 is	21	0	1	1	1	1	1	1	1	1	0	1	1	1	1	1	1	0	1	0	0	0	0	1	1	0	1	0	1	1	1	0	0
Oct12 is	17	0	1	1	1	1	1	1	1	1	1	1	0	1	0	0	1	0	1	0	1	0	0	0	0	0	1	0	1	0	1	0	0
Nov12 is	14	0	1	0	0	0	1	1	1	0	1	0	1	0	1	0	0	0	1	0	0	0	0	1	1	0	1	0	1	0	1	0	1
Dec12 is	10	0	1	0	0	0	0	1	0	0	0	1	1	1	0	0	0	1	1	0	0	0	0	0	1	0	1	0	0	0	1	0	0
1 Positive well		Water	Pyruvic acid methyl ester	Tween 40	Tween 80	Cyclodextrin	Glycogen	D-Cellobiose	alfa D-Lactose	B-methyl-D-Glucoside	D-xylose	i-Erythritol	D-mannitol	N-acetyl-D-glucosamine	D-Glucosaminic acid	Glucose-1-phosphate	D,L-alfa Glycerol phosphate	D-Galactonic acid gamma lactone	D-Galacturonic acid	2-Hydroxy benzoic acid	4-Hydroxy benzoic acid	Gamma hydroxybutyric acid	Itaconic acid	alfa-ketobutyric acid	D-malic acid	L-arginine	L-Asparagine	L-Phenylalanine	L-Serine	L-Threonine	Glycyl-L-Glutamic acid	Phenylethylamine	Putrescine
Jan12 is	18	0	1	0	1	1	1	1	0	1	0	0	1	1	1	0	1	1	1	0	0	0	0	1	1	0	1	0	1	1	1	0	0	18
Feb12 is	12	0	1	0	1	0	1	1	0	0	0	0	1	1	1	0	1	0	0	0	0	0	0	0	1	0	1	0	1	1	0	0	0	12
Mar12 is	15	0	1	0	0	1	1	1	0	1	1	0	1	1	1	0	0	1	1	0	0	0	0	0	1	0	1	0	0	1	1	0	0	15
Abr12 is	23	0	1	1	1	1	1	1	1	1	0	1	1	1	1	1	0	1	1	0	1	0	1	0	1	1	1	0	1	1	1	0	0	23
May12 is	19	0	1	1	1	1	1	1	1	1	0	1	1	1	1	0	0	1	1	0	1	0	0	0	1	0	1	0	1	0	1	0	0	19
Jun12 is	23	0	1	1	1	1	1	1	1	1	0	1	1	1	1	0	0	1	1	1	1	0	1	1	1	0	1	0	1	1	1	0	0	23
Jul12 is	20	0	1	1	1	1	1	1	1	1	1	1	1	1	0	0	0	1	1	0	1	0	0	0	1	0	1	0	1	1	1	0	0	20
Ago12 is	26	0	1	1	1	1	1	1	1	1	1	1	1	1	1	0	1	1	1	1	1	0	0	1	1	0	1	1	1	1	1	1	0	26
Sep12 is	26	0	1	1	1	1	1	1	1	1	1	1	1	1	1	1	1	0	1	0	0	0	1	1	1	1	1	1	1	1	1	1	0	26
Oct12 is	22	0	1	1	1	1	1	1	1	1	1	1	1	1	0	0	1	0	1	1	1	0	0	0	1	0	1	0	1	1	1	1	0	22
Nov12 is	19	0	1	0	1	1	1	1	1	1	1	1	1	0	1	0	0	0	1	0	0	0	0	1	1	0	1	0	1	1	1	0	1	19
Dec12 is	16	0	1	0	1	0	0	1	0	0	1	1	1	1	1	0	0	1	1	0	0	0	1	0	1	1	1	0	1	0	1	0	0	16
			12	7	11	10	11	12	8	10	7	9	12	11	10	2	5	8	11	3	6	0	4	5	12	3	12	2	11	10	11	3	1	239

## Sheet: # substrates & slopes
3 pos	temp	in situ			temp	minus			temp	plus
2012-01-01	13.7813	3		2012-01-01	10.7813	1		2012-01-01	16.7813	6
2012-02-01	12.6209	3		2012-02-01	9.6209	1		2012-02-01	15.6209	2
2012-03-01	12.2796	5		2012-03-01	9.2796	0		2012-03-01	15.2796	7
2012-04-01	13.0264	17		2012-04-01	10.0264	10		2012-04-01	16.0264	17
2012-05-01	14.3604	9		2012-05-01	11.3604	4		2012-05-01	17.3604	11
2012-06-01	16.5938	12		2012-06-01	13.5938	8		2012-06-01	19.5938	16
2012-07-01	18.3447	9		2012-07-01	15.3447	4		2012-07-01	21.3447	9
2012-08-01	21.1643	18		2012-08-01	18.1643	13		2012-08-01	24.1643	19
2012-09-01	19.8368	16		2012-09-01	16.8368	15		2012-09-01	22.8368	13
2012-10-01	18.354	11		2012-10-01	15.354	11		2012-10-01	21.354	7
2012-11-01	16.2475	5		2012-11-01	13.2475	3		2012-11-01	19.2475	4
2012-12-01	13.6542	5		2012-12-01	10.6542	0		2012-12-01	16.6542	7
2 pos						2pos-MINUS				2pos-PLUS
2012-01-01	13.7813	9		2012-01-01	10.7813	2		2012-01-01	16.7813	10
2012-02-01	12.6209	6		2012-02-01	9.6209	5		2012-02-01	15.6209	5
2012-03-01	12.2796	8		2012-03-01	9.2796	1		2012-03-01	15.2796	10
2012-04-01	13.0264	20		2012-04-01	10.0264	14		2012-04-01	16.0264	21
2012-05-01	14.3604	13		2012-05-01	11.3604	10		2012-05-01	17.3604	18
2012-06-01	16.5938	18		2012-06-01	13.5938	15		2012-06-01	19.5938	21
2012-07-01	18.3447	14		2012-07-01	15.3447	10		2012-07-01	21.3447	16
2012-08-01	21.1643	21		2012-08-01	18.1643	20		2012-08-01	24.1643	25
2012-09-01	19.8368	21		2012-09-01	16.8368	19		2012-09-01	22.8368	20
2012-10-01	18.354	17		2012-10-01	15.354	15		2012-10-01	21.354	15
2012-11-01	16.2475	14		2012-11-01	13.2475	6		2012-11-01	19.2475	12
2012-12-01	13.6542	10		2012-12-01	10.6542	6		2012-12-01	16.6542	12
1 pos						1 pos-MINUS				1pos-PLUS
2012-01-01	13.7813	18		2012-01-01	10.7813	9		2012-01-01	16.7813	15
2012-02-01	12.6209	12		2012-02-01	9.6209	8		2012-02-01	15.6209	11
2012-03-01	12.2796	15		2012-03-01	9.2796	10		2012-03-01	15.2796	13
2012-04-01	13.0264	23		2012-04-01	10.0264	14		2012-04-01	16.0264	23
2012-05-01	14.3604	19		2012-05-01	11.3604	16		2012-05-01	17.3604	23
2012-06-01	16.5938	23		2012-06-01	13.5938	20		2012-06-01	19.5938	27
2012-07-01	18.3447	20		2012-07-01	15.3447	16		2012-07-01	21.3447	23
2012-08-01	21.1643	26		2012-08-01	18.1643	27		2012-08-01	24.1643	29
2012-09-01	19.8368	26		2012-09-01	16.8368	21		2012-09-01	22.8368	24
2012-10-01	18.354	22		2012-10-01	15.354	15		2012-10-01	21.354	19
2012-11-01	16.2475	19		2012-11-01	13.2475	10		2012-11-01	19.2475	19
2012-12-01	13.6542	16		2012-12-01	10.6542	14		2012-12-01	16.6542	19
				# substrates
	Date	Month	Target T	1 pos	2 pos	3 pos	Real T incub.	1 pos is	slope	r2	T CTD	Chl a conc	is Chl dynamics	SI	NO3 conc	PO4 conc	Bacterial abund	%HNA	Bacterial growth rates
	2012-01-18	2012-01-01	13.7813	18	9	3	13.9359	18	0.9801	0.4811	13.7711	0.353629	0.3799	-1.14286e-05	2.34	0.23	523850	0.533206	0.457104
			10.7813	9	2	1	10.4012
			16.7813	15	10	6	16.8784
	2012-02-10	2012-02-01	12.6209	12	6	3	12.8314	12	0.4796	0.5326	12.5943	0.56138	0.454233	0.000491429	4.04	0.1	436321	0.452963	0.455974
			9.6209	8	5	1	9.59071
			15.6209	11	5	2	15.9257
	2012-03-13	2012-03-01	12.2796	15	8	5	12.7152	15	0.5232	0.3942	12.3167	1.39184	0.984133	0.00162429	4.2	0.22	704534	0.786061	0.54497
			9.2796	10	1	0	9.48661
			15.2796	13	10	7	15.5223
	2012-05-02	2012-04-01	13.0264	23	20	17	13.1588	23	1.4895	0.772	12.9893	1.41425	-0.204133	0.00743714	1.32	0.11	922401	0.894118	0.901372
			10.0264	14	14	10	9.95789
			16.0264	23	21	17	16.086
	2012-05-23	2012-05-01	14.3604	19	13	9	14.179	19	1.1497	0.9831	14.1593	0.575948	-0.3368	0.00628286	0.06	0.06	195795	0.972126	1.62598
			11.3604	16	10	4	10.9011
			17.3604	23	18	11	16.9511
	2012-06-14	2012-06-01	16.5938	23	18	12	16.2681	23	1.1222	0.9898	16.5098	0.437312	-0.841333	0.00801286	0.1	0.08	601552	0.556731	0.446915
			13.5938	20	15	8	13.0536
			19.5938	27	21	16	19.2797
	2012-07-03	2012-07-01	18.3447	20	14	9	18.1847	20	1.1593	0.9994	18.2876	0.144036	-0.6394	0.01749	0.46	0.06	757021	0.392158	0.393271
			15.3447	16	10	4	14.862
			21.3447	23	16	9	20.9088
	2012-08-02	2012-08-01	21.1643	26	21	18	21.1555	26	0.3323	0.3997	21.209	0.399569	-0.587433	0.02501	0.64	0	993431	0.340528	0.222885
			18.1643	27	20	13	18.1033
			24.1643	29	25	19	23.9126
	2012-09-11	2012-09-01	19.8368	26	21	16	20.8667	26	0.5358	0.4118	20.8849	0.689809	-1.2268	0.0253243	0.27	0.06	756875	0.241201	0.266644
			16.8368	21	19	15	17.554
			22.8368	24	20	13	23.5724
	2012-10-19	2012-10-01	18.354	22	17	11	18.3655	22	0.7189	0.3794	18.3013	1.00725	-0.3368	0.00299571	0.21	0.03	507124	0.417871	0.262976
			15.354	15	15	11	15.0613
			21.354	19	15	7	21.069
	2012-11-15	2012-11-01	16.2475	19	14	5	16.2432	19	1.4478	0.3188	16.3	1.25777	0.35	0.00363571	0.59	0.06	558094	0.382719	0.301882
			13.2475	10	6	3	13.047
			19.2475	19	12	4	19.3065
	2012-12-11	2012-12-01	13.6542	16	14	5	13.3416	16	0.8053	0.9981	13.7	1.80292	0.2168	0.00167286	3.51	0.22	754648	0.493073	0.396024
			10.6542	14	6	3	10.6099
			16.6542	19	12	4	16.8385
